# Supplementary material for: ﻿Melicopeiolensis (Rutaceae), a new tree species from Kaua‘i, Hawaiian Islands
Source: PhytoKeys. 2024 Dec 31;250:237–49. doi: 10.3897/phytokeys.250.128963 (PMC11707518; doi:10.3897/phytokeys.250.128963)
Supplement: XML Treatment for Melicope iolensis [file phytokeys.250.128963-treatment1.xml]

<!DOCTYPE tp:taxon-treatment
  PUBLIC "-//TaxonX//DTD Taxonomic Treatment Publishing DTD v0 20100105//EN" "tax-treatment-NSO.dtd">
<tp:taxon-treatment xmlns:tp="http://www.plazi.org/taxpub"><tp:treatment-meta><kwd-group><label>Taxon classification</label><kwd>
              <named-content content-type="kingdom">Plantae</named-content>
            </kwd><kwd>
              <named-content content-type="order">Sapindales</named-content>
            </kwd><kwd>
              <named-content content-type="family">Rutaceae</named-content>
            </kwd></kwd-group><mixed-citation publication-type="journal"><person-group><name><surname>Wood</surname><given-names>Kenneth R.</given-names></name><name><surname>Lorence</surname><given-names>David H.</given-names></name><name><surname>Wagner</surname><given-names>Warren L.</given-names></name><name><surname>Appelhans</surname><given-names>Marc S.</given-names></name></person-group><article-title>﻿<italic><tp:taxon-name><tp:taxon-name-part taxon-name-part-type="genus" reg="Melicope">Melicope</tp:taxon-name-part><tp:taxon-name-part taxon-name-part-type="species" reg="iolensis">iolensis</tp:taxon-name-part></tp:taxon-name></italic> (<tp:taxon-name><tp:taxon-name-part taxon-name-part-type="family">Rutaceae</tp:taxon-name-part></tp:taxon-name>), a new tree species from Kaua‘i, Hawaiian Islands</article-title><source>PhytoKeys</source><day>31</day><month>12</month><year>2024</year><volume>250</volume><fpage>237</fpage><lpage>249</lpage><pub-id pub-id-type="doi">10.3897/phytokeys.250.128963</pub-id></mixed-citation></tp:treatment-meta><tp:nomenclature><tp:taxon-name>
            <object-id xmlns:xlink="http://www.w3.org/1999/xlink" content-type="arpha" xlink:type="simple">13DD2C10-8B4F-5207-926E-BD660C35C89F</object-id>
            <tp:taxon-name-part taxon-name-part-type="genus" reg="Melicope">Melicope</tp:taxon-name-part>
            <tp:taxon-name-part taxon-name-part-type="species" reg="iolensis">iolensis</tp:taxon-name-part>
            <object-id xmlns:xlink="http://www.w3.org/1999/xlink" content-type="ipni" xlink:type="simple">urn:lsid:ipni.org:names:77354456-1</object-id>
          </tp:taxon-name><tp:taxon-authority>K.R.Wood, Lorence &amp; W.L.Wagner</tp:taxon-authority><tp:taxon-status xmlns:xlink="http://www.w3.org/1999/xlink" xlink:type="simple">sp. nov.</tp:taxon-status><xref ref-type="fig" rid="F2">Figs 2</xref><xref ref-type="fig" rid="F3">, 3</xref><xref ref-type="fig" rid="F4">, 4A, B</xref><xref ref-type="fig" rid="F5">, 5</xref></tp:nomenclature><tp:treatment-sec sec-type="diagnosis" id="SECID0EPAAE"><title>Diagnosis.</title><p><italic><tp:taxon-name><tp:taxon-name-part taxon-name-part-type="genus" reg="Melicope">Melicope</tp:taxon-name-part><tp:taxon-name-part taxon-name-part-type="species" reg="iolensis">iolensis</tp:taxon-name-part></tp:taxon-name></italic> is morphologically most similar to <italic><tp:taxon-name><tp:taxon-name-part taxon-name-part-type="genus" reg="Melicope">M.</tp:taxon-name-part><tp:taxon-name-part taxon-name-part-type="species" reg="wawraeana">wawraeana</tp:taxon-name-part></tp:taxon-name></italic> (Rock) T.G.Hartley &amp; B.C.Stone, but differs by its combination of leaves abaxially glabrate to pilose-pubescent (vs. glabrous), inflorescence ramiflorous, rarely axillary (vs. axillary), shorter sepals on staminate flowers, 0.3–0.5 mm long (vs. 3.5 mm) and smaller seeds 3–3.5 mm long (vs. 5–8 mm). Phylogenetically, <italic><tp:taxon-name><tp:taxon-name-part taxon-name-part-type="genus" reg="Melicope">M.</tp:taxon-name-part><tp:taxon-name-part taxon-name-part-type="species" reg="iolensis">iolensis</tp:taxon-name-part></tp:taxon-name></italic> is most closely related to <italic><tp:taxon-name><tp:taxon-name-part taxon-name-part-type="genus" reg="Melicope">M.</tp:taxon-name-part><tp:taxon-name-part taxon-name-part-type="species" reg="nealae">nealae</tp:taxon-name-part></tp:taxon-name></italic> (B.C.Stone) T.G.Hartley &amp; B.C.Stone, yet starkly differs by its tree habit (vs. shrub), flowers usually 9–18 per inflorescence (vs. 1–5), carpels with exocarp glabrous, connate 1/6–1/5 their length (vs. puberulent, connate 1/2–3/4 length) and seeds 3–3.5 mm long (vs. 5–8 mm long).</p></tp:treatment-sec><tp:treatment-sec sec-type="material" id="SECID0EECAE"><title>Type.</title><p><bold>USA</bold> • <bold>Hawaiian Islands, Kaua‘i</bold>: Līhu‘e District, ‘Iole headwaters, ♀, <named-content xmlns:xlink="http://www.w3.org/1999/xlink" content-type="dwc:verbatimCoordinates" xlink:type="simple"><named-content content-type="geo-json" specific-use="{&#34;type&#34;:&#34;Point&#34;,&#34;coordinates&#34;:[-159.497000,22.042000]}" id="NCID0ERCAE" xlink:type="simple">22.042, -159.497</named-content></named-content>, 872 m alt., 8 Sep 2022 (fr.), <italic>K.R. Wood, S. Heintzman &amp; S. Deans 19143</italic> (holotype: mounted on 2 sheets, PTBG1000096868, PTBG1000096869!; isotype (to be distributed): US!).</p></tp:treatment-sec><tp:treatment-sec sec-type="description" id="SECID0EYCAE"><title>Description.</title><p><bold><italic>Trees</italic></bold> 3–8 m tall, trunks up to 20 cm diameter, bark smooth, mottled grey-brown, ultimate stems brown-red, new growth and young branchlets sparsely tan puberulent, glabrate in age. <bold><italic>Leaves</italic></bold> opposite, unifoliolate; petiole (20–)30–70 mm long, strigose-pubescent, adaxially glabrous, shallowly canaliculate; the blade subcoriaceous to coriaceous, ovate, oblong-ovate, oblong-elliptic, (8–)14–25(–33) × (6–)10–18 cm, margin entire; base truncate to obtuse, rarely acute; apex rounded, often emarginate; secondary veins 15–20 pairs, connected by an arched vein 4–20 mm from margin; higher order venation reticulate; adaxial surface glabrous; abaxial surface minutely black glandular punctate, pilose-pubescent, tan-yellow, or glabrate; mid-rib usually densely pilose-strigose; secondary veins pilose-strigose. <bold><italic>Inflorescences</italic></bold> in ramiflorous, densely fasciculate cymes, occasionally axillary, (4–)9–18 flowered, to 40 mm long, purple-red when fresh; peduncles 2–5 mm long, glabrate, branched to second degree; primary branches 2–4 pairs; pedicels 4–14 mm long, glabrate; bracteoles triangular-ovate 0.3–0.4 mm long. <bold><italic>Flowers</italic></bold> unisexual, 4-merous; perianth glabrate; androecium, nectary disc and gynoecium glabrous; ovary greenish glabrous; stigma 4-lobed ca. 0.5 mm diameter; staminate flowers with sepals orbicular-ovate, free, 0.3–0.5 × 0.5–0.7 mm, glabrate; petals green with purple streaks, narrowly deltate to ovate, 2.5–4.0 mm long; stamens 8; antisepalous filaments ca. 3.5 mm long; antipetalous filaments ca. 2.5 mm long; anthers ellipsoid ca. 0.5–0.6 mm long, with pollen; style obsolete; pistillate flowers with sepals orbicular-ovate, free, 1.0 × 1.3–1.5 mm; petals green, dorsally purple, narrowly deltate to ovate, free, 2.8–3.0 mm long; staminodes 8; antisepalous filaments ca. 0.5 mm long; antipetalous filaments ca. 0.4 mm long; anthers ovoid-ellipsoid ca. 0.5–0.6 mm long, no pollen observed; style 1.5 mm long. <bold><italic>Capsules</italic></bold> green with purple irregular streaking when fresh, 3–4 × 10–14 mm; carpels basally connate 1/6 to 1/5 their length, exocarp glabrous; endocarp glabrous. <bold><italic>Seeds</italic></bold> 1–2 per carpel, ovoid, 3–3.5 mm long.</p></tp:treatment-sec><tp:treatment-sec sec-type="material" id="SECID0ESDAE"><title>Additional specimens examined (paratypes).</title><p><bold>USA. Hawaiian Islands, Kaua‘i</bold>: Līhu‘e District; all collections from ‘Iole headwaters • 1 ♂; 884 m alt.; 20 Oct 2021 (fl.); <italic>Wood et al.18830</italic> (PTBG) • 1 ♀; 884 m alt.; 20 Oct 2021 (fr.); <italic>Wood et al. 18831</italic> (PTBG, US) • 1 ♂; 884 m alt.; 20 Oct 2021 (fl.); <italic>Wood et al. 18832</italic> (BISH, PTBG) • 1 ♀; 884 m alt.; 20 Oct 2021 (fr.); <italic>Wood et al. 18833</italic> (PTBG) • 1 ♀; 884 m alt.; 8 Sep 2022; <italic>Wood et al. 19146</italic> (PTBG, US) • 1 ♀; 900 m alt.; 8 Sep 2022 (fl.); <italic>Wood et al. 19148</italic> (UC, PTBG) • 914 m alt.; 8 Sep 2022; <italic>Wood et al. 19151</italic> (BISH, NY, PTBG, UC, US) • 890 m alt.; 29 Dec 2022; <italic>Wood &amp; Perlman 19245</italic> (PTBG) • 1 ♂; 884 m alt.; 10 Aug 2023 (fl.); <italic>Wood et al. 19367</italic> (PTBG) • 1 ♂; 884 m alt.; 10 Aug 2023 (fr.); <italic>Wood et al. 19368</italic> (PTBG); • 884 m alt.; 10 Aug 2023 (fl.); <italic>Wood et al. 19369</italic> (PTBG) • 1 ♀; 911 m alt.; 10 Aug 2023 (fl.); <italic>Heintzman et al. KP08102301</italic> (PTBG).</p></tp:treatment-sec><tp:treatment-sec sec-type="phenology" id="SECID0ESEAE"><title>Phenology.</title><p><italic><tp:taxon-name><tp:taxon-name-part taxon-name-part-type="genus" reg="Melicope">Melicope</tp:taxon-name-part><tp:taxon-name-part taxon-name-part-type="species" reg="iolensis">iolensis</tp:taxon-name-part></tp:taxon-name></italic> has been observed with flowers during the months of August and October and with fruit in August, September and October.</p></tp:treatment-sec><tp:treatment-sec sec-type="etymology" id="SECID0EGFAE"><title>Etymology.</title><p>The name <italic><tp:taxon-name><tp:taxon-name-part taxon-name-part-type="genus" reg="Melicope">Melicope</tp:taxon-name-part></tp:taxon-name></italic> is derived from the Greek <italic>meli</italic>, honey and <italic>kope</italic>, cut in pieces, alluding to the lobed floral nectary (<xref ref-type="bibr" rid="B10">Lorence and Wagner 2020</xref>) and the species epithet represents the holotype locale, ‘Iole, which literally means “rat” in the Hawaiian language (<xref ref-type="bibr" rid="B13">Pukui et al. 1974</xref>).</p></tp:treatment-sec><tp:treatment-sec sec-type="Affinities" id="SECID0E6FAE"><title>Affinities.</title><p>Molecular phylogenetic analyses, based on RADseq datasets (Restriction-Site Associated DNA-sequencing; see <xref ref-type="bibr" rid="B11">Paetzold et al. (2019)</xref> for methodology), resolve <italic><tp:taxon-name><tp:taxon-name-part taxon-name-part-type="genus" reg="Melicope">Melicope</tp:taxon-name-part><tp:taxon-name-part taxon-name-part-type="species" reg="iolensis">iolensis</tp:taxon-name-part></tp:taxon-name></italic> in a clade that includes all taxa belonging to Cubicarpa and Megacarpa and as being most closely related to <italic><tp:taxon-name><tp:taxon-name-part taxon-name-part-type="genus" reg="Melicope">M.</tp:taxon-name-part><tp:taxon-name-part taxon-name-part-type="species" reg="nealae">nealae</tp:taxon-name-part></tp:taxon-name></italic> (Appelhans et al., in preparation). <italic><tp:taxon-name><tp:taxon-name-part taxon-name-part-type="genus" reg="Melicope">Melicope</tp:taxon-name-part><tp:taxon-name-part taxon-name-part-type="species" reg="iolensis">iolensis</tp:taxon-name-part></tp:taxon-name></italic> can be distinguished from the latter species by its tree habit (vs. shrub); flowers usually 9–18 per inflorescence (vs. 1–5); sepals of staminate flowers 0.3–0.5 mm long (vs. 2.5 mm long); capsules with green and purple streaking, up to 14 mm wide (vs. green, up to 27 mm wide), carpels with exocarp glabrous, connate 1/6–1/5 their length, (vs. puberulent, connate 1/2–3/4 length); and seeds 3–3.5 mm long (vs. 5–8 mm long) (Table <xref ref-type="table" rid="T1">1</xref>). <italic><tp:taxon-name><tp:taxon-name-part taxon-name-part-type="genus" reg="Melicope">Melicope</tp:taxon-name-part><tp:taxon-name-part taxon-name-part-type="species" reg="nealae">nealae</tp:taxon-name-part></tp:taxon-name></italic> was previously thought extinct with only two known collections made in 1909 and 1960 and has long been looked for by NTBG Science staff. It was recently rediscovered in transitional mesic to wet forests of western Kaua‘i (<xref ref-type="bibr" rid="B18">Wood and Walsh 2022</xref>), is currently known from only 11 individuals and is being monitored and conserved by <abbrev xmlns:xlink="http://www.w3.org/1999/xlink" xlink:title="Kaua‘i Plant Extinction Prevention Program" id="ABBRID0ELIAE" xlink:type="simple">PEPP</abbrev> and NTBG.</p><p>Morphologically, <italic><tp:taxon-name><tp:taxon-name-part taxon-name-part-type="genus" reg="Melicope">Melicope</tp:taxon-name-part><tp:taxon-name-part taxon-name-part-type="species" reg="iolensis">iolensis</tp:taxon-name-part></tp:taxon-name></italic> is most similar to <italic><tp:taxon-name><tp:taxon-name-part taxon-name-part-type="genus" reg="Melicope">M.</tp:taxon-name-part><tp:taxon-name-part taxon-name-part-type="species" reg="wawraeana">wawraeana</tp:taxon-name-part></tp:taxon-name></italic>, but can easily be separated by its combination of leaves abaxially glabrate to pilose-pubescent (vs. glabrous on <italic><tp:taxon-name><tp:taxon-name-part taxon-name-part-type="genus" reg="Melicope">M.</tp:taxon-name-part><tp:taxon-name-part taxon-name-part-type="species" reg="wawraeana">wawraeana</tp:taxon-name-part></tp:taxon-name></italic>); inflorescence ramiflorous, rarely axillary (vs. axillary); sepals on staminate flowers glabrous, 0.3–0.5 mm long (vs. puberulent, 3.5 mm long); capsules with endocarp and exocarp glabrous, connate 1/6–1/5 their width, up to 14 mm wide, with green and purple streaking (vs. endocarp and exocarp usually sparsely puberulent, connate 1/2 width, up to 20 mm wide, dark green); and seeds 3–3.5 mm long (vs. 5–8 mm) (Table <xref ref-type="table" rid="T1">1</xref>). <italic><tp:taxon-name><tp:taxon-name-part taxon-name-part-type="genus" reg="Melicope">Melicope</tp:taxon-name-part><tp:taxon-name-part taxon-name-part-type="species" reg="wawraeana">wawraeana</tp:taxon-name-part></tp:taxon-name></italic> is quite common and known from Kaua‘i and O‘ahu (<xref ref-type="bibr" rid="B15">Wagner et al. 1990</xref>, <xref ref-type="bibr" rid="B16">1999</xref>).</p><p><italic><tp:taxon-name><tp:taxon-name-part taxon-name-part-type="genus" reg="Melicope">Melicope</tp:taxon-name-part><tp:taxon-name-part taxon-name-part-type="species" reg="iolensis">iolensis</tp:taxon-name-part></tp:taxon-name></italic> is not closely comparable morphologically to any of the remaining Hawaiian Megacarpa taxa. Specifically on Kaua‘i, as a tree up to 8 m tall, it differs from the shrubs <italic><tp:taxon-name><tp:taxon-name-part taxon-name-part-type="genus" reg="Melicope">M.</tp:taxon-name-part><tp:taxon-name-part taxon-name-part-type="species" reg="feddei">feddei</tp:taxon-name-part></tp:taxon-name></italic> (H.Lév.) T.G.Hartley &amp; B.C.Stone, <italic><tp:taxon-name><tp:taxon-name-part taxon-name-part-type="genus" reg="Melicope">M.</tp:taxon-name-part><tp:taxon-name-part taxon-name-part-type="species" reg="kavaiensis">kavaiensis</tp:taxon-name-part></tp:taxon-name></italic> (H.Mann) T.G.Hartley &amp; B.C.Stone and <italic><tp:taxon-name><tp:taxon-name-part taxon-name-part-type="genus" reg="Melicope">M.</tp:taxon-name-part><tp:taxon-name-part taxon-name-part-type="species" reg="macropus">macropus</tp:taxon-name-part></tp:taxon-name></italic> (Hillebr.) T.G.Hartley &amp; B.C.Stone. It also differs from those three shrub species in having longer petioles and leaves, inflorescence ramiflorous, rarely axillary, shorter sepals and smaller capsules and seeds (Table <xref ref-type="table" rid="T1">1</xref>). The only two remaining Megacarpa taxa on Kaua‘i are <italic><tp:taxon-name><tp:taxon-name-part taxon-name-part-type="genus" reg="Melicope">M.</tp:taxon-name-part><tp:taxon-name-part taxon-name-part-type="species" reg="cruciata">cruciata</tp:taxon-name-part></tp:taxon-name></italic> (A.Heller) T.G.Hartley &amp; B.C.Stone and <italic><tp:taxon-name><tp:taxon-name-part taxon-name-part-type="genus" reg="Melicope">M.</tp:taxon-name-part><tp:taxon-name-part taxon-name-part-type="species" reg="puberula">puberula</tp:taxon-name-part></tp:taxon-name></italic> (H.St.John) T.G.Hartley &amp; B.C.Stone, from which <italic><tp:taxon-name><tp:taxon-name-part taxon-name-part-type="genus" reg="Melicope">M.</tp:taxon-name-part><tp:taxon-name-part taxon-name-part-type="species" reg="iolensis">iolensis</tp:taxon-name-part></tp:taxon-name></italic> also starkly differs in having longer petioles and leaves, inflorescence ramiflorous, rarely axillary, shorter sepals, glabrous endocarp and smaller capsules and seeds (Table <xref ref-type="table" rid="T1">1</xref>).</p></tp:treatment-sec><tp:treatment-sec sec-type="distribution" id="SECID0ERNAE"><title>Distribution and ecology.</title><p><italic><tp:taxon-name><tp:taxon-name-part taxon-name-part-type="genus" reg="Melicope">Melicope</tp:taxon-name-part><tp:taxon-name-part taxon-name-part-type="species" reg="iolensis">iolensis</tp:taxon-name-part></tp:taxon-name></italic> is endemic to the volcanic island of Kaua‘i (Fig. <xref ref-type="fig" rid="F1">1</xref>), where it is known from only 15 individuals located in the remote, upper headwater valley of ‘Iole. The type location is in a hanging valley, having vertical cliffs above and a series of cliffs and waterfalls below, isolating its accessibility (Fig. <xref ref-type="fig" rid="F4">4C</xref>).</p><p>The plant community where <italic><tp:taxon-name><tp:taxon-name-part taxon-name-part-type="genus" reg="Melicope">Melicope</tp:taxon-name-part><tp:taxon-name-part taxon-name-part-type="species" reg="iolensis">iolensis</tp:taxon-name-part></tp:taxon-name></italic> occurs is a <italic><tp:taxon-name><tp:taxon-name-part taxon-name-part-type="genus" reg="Metrosideros">Metrosideros</tp:taxon-name-part></tp:taxon-name></italic> Banks ex Gaertn. (<tp:taxon-name><tp:taxon-name-part taxon-name-part-type="family">Myrtaceae</tp:taxon-name-part></tp:taxon-name>) / <italic><tp:taxon-name><tp:taxon-name-part taxon-name-part-type="genus" reg="Cheirodendron">Cheirodendron</tp:taxon-name-part></tp:taxon-name></italic> Nutt. ex Seem. (<tp:taxon-name><tp:taxon-name-part taxon-name-part-type="family">Araliaceae</tp:taxon-name-part></tp:taxon-name>) montane wet forest with matting ferns of <italic><tp:taxon-name><tp:taxon-name-part taxon-name-part-type="genus" reg="Dicranopteris">Dicranopteris</tp:taxon-name-part></tp:taxon-name></italic> Bernh. and <italic><tp:taxon-name><tp:taxon-name-part taxon-name-part-type="genus" reg="Diplopterygium">Diplopterygium</tp:taxon-name-part></tp:taxon-name></italic> (Diels) Nakai (<tp:taxon-name><tp:taxon-name-part taxon-name-part-type="family">Gleicheniaceae</tp:taxon-name-part></tp:taxon-name>) and a dissecting riparian drainage. The forested slopes are steep with a diverse mixture of native sedges, grasses, ferns, herbs, shrubs and trees, along with a high density of terrestrial and epiphytic bryophytes throughout. Associated genera of trees include <italic><tp:taxon-name><tp:taxon-name-part taxon-name-part-type="genus" reg="Polyscias">Polyscias</tp:taxon-name-part></tp:taxon-name></italic> J.R.Forst. &amp; G.Forst. (<tp:taxon-name><tp:taxon-name-part taxon-name-part-type="family">Araliaceae</tp:taxon-name-part></tp:taxon-name>); <italic><tp:taxon-name><tp:taxon-name-part taxon-name-part-type="genus" reg="Pritchardia">Pritchardia</tp:taxon-name-part></tp:taxon-name></italic> Seem. &amp; H.Wendl. (<tp:taxon-name><tp:taxon-name-part taxon-name-part-type="family">Arecaceae</tp:taxon-name-part></tp:taxon-name>); <italic><tp:taxon-name><tp:taxon-name-part taxon-name-part-type="genus" reg="Dubautia">Dubautia</tp:taxon-name-part></tp:taxon-name></italic> Gaudich. (<tp:taxon-name><tp:taxon-name-part taxon-name-part-type="family">Asteraceae</tp:taxon-name-part></tp:taxon-name>); <italic><tp:taxon-name><tp:taxon-name-part taxon-name-part-type="genus" reg="Cyanea">Cyanea</tp:taxon-name-part></tp:taxon-name></italic> Gaudich. (<tp:taxon-name><tp:taxon-name-part taxon-name-part-type="family">Campanulaceae</tp:taxon-name-part></tp:taxon-name>), <italic><tp:taxon-name><tp:taxon-name-part taxon-name-part-type="genus" reg="Perrottetia">Perrottetia</tp:taxon-name-part></tp:taxon-name></italic> Kunth (<tp:taxon-name><tp:taxon-name-part taxon-name-part-type="family">Dipentodontaceae</tp:taxon-name-part></tp:taxon-name>); <italic><tp:taxon-name><tp:taxon-name-part taxon-name-part-type="genus" reg="Antidesma">Antidesma</tp:taxon-name-part></tp:taxon-name></italic> L., <italic><tp:taxon-name><tp:taxon-name-part taxon-name-part-type="genus" reg="Euphorbia">Euphorbia</tp:taxon-name-part></tp:taxon-name></italic> L. (<tp:taxon-name><tp:taxon-name-part taxon-name-part-type="family">Euphorbiaceae</tp:taxon-name-part></tp:taxon-name>); <italic><tp:taxon-name><tp:taxon-name-part taxon-name-part-type="genus" reg="Hydrangea">Hydrangea</tp:taxon-name-part></tp:taxon-name></italic> Gronov. (<tp:taxon-name><tp:taxon-name-part taxon-name-part-type="family">Hydrangeaceae</tp:taxon-name-part></tp:taxon-name>); <italic><tp:taxon-name><tp:taxon-name-part taxon-name-part-type="genus" reg="Geniostoma">Geniostoma</tp:taxon-name-part></tp:taxon-name></italic> J.R.Forst. &amp; G.Forst. (<tp:taxon-name><tp:taxon-name-part taxon-name-part-type="family">Loganiaceae</tp:taxon-name-part></tp:taxon-name>); <italic><tp:taxon-name><tp:taxon-name-part taxon-name-part-type="genus" reg="Eurya">Eurya</tp:taxon-name-part></tp:taxon-name></italic> Thunb. (<tp:taxon-name><tp:taxon-name-part taxon-name-part-type="family">Pentaphylacaceae</tp:taxon-name-part></tp:taxon-name>); <italic><tp:taxon-name><tp:taxon-name-part taxon-name-part-type="genus" reg="Myrsine">Myrsine</tp:taxon-name-part></tp:taxon-name></italic> L. (<tp:taxon-name><tp:taxon-name-part taxon-name-part-type="family">Primulaceae</tp:taxon-name-part></tp:taxon-name>); <italic><tp:taxon-name><tp:taxon-name-part taxon-name-part-type="genus" reg="Syzygium">Syzygium</tp:taxon-name-part></tp:taxon-name></italic> Gaertn. (<tp:taxon-name><tp:taxon-name-part taxon-name-part-type="family">Myrtaceae</tp:taxon-name-part></tp:taxon-name>); <italic><tp:taxon-name><tp:taxon-name-part taxon-name-part-type="genus" reg="Bobea">Bobea</tp:taxon-name-part></tp:taxon-name></italic> Gaudich., <italic><tp:taxon-name><tp:taxon-name-part taxon-name-part-type="genus" reg="Coprosma">Coprosma</tp:taxon-name-part></tp:taxon-name></italic> J.R.Forst. &amp; G.Forst., <italic><tp:taxon-name><tp:taxon-name-part taxon-name-part-type="genus" reg="Kadua">Kadua</tp:taxon-name-part></tp:taxon-name></italic> Cham. &amp; Schltdl., <italic><tp:taxon-name><tp:taxon-name-part taxon-name-part-type="genus" reg="Psychotria">Psychotria</tp:taxon-name-part></tp:taxon-name></italic> L. (all <tp:taxon-name><tp:taxon-name-part taxon-name-part-type="family">Rubiaceae</tp:taxon-name-part></tp:taxon-name>); <italic><tp:taxon-name><tp:taxon-name-part taxon-name-part-type="genus" reg="Melicope">Melicope</tp:taxon-name-part></tp:taxon-name></italic> J.R.Forst. &amp; G.Forst. (<tp:taxon-name><tp:taxon-name-part taxon-name-part-type="family">Rutaceae</tp:taxon-name-part></tp:taxon-name>); and <italic><tp:taxon-name><tp:taxon-name-part taxon-name-part-type="genus" reg="Pipturus">Pipturus</tp:taxon-name-part></tp:taxon-name></italic> Wedd. and <italic><tp:taxon-name><tp:taxon-name-part taxon-name-part-type="genus" reg="Touchardia">Touchardia</tp:taxon-name-part></tp:taxon-name></italic> Gaudich. (<tp:taxon-name><tp:taxon-name-part taxon-name-part-type="family">Urticaceae</tp:taxon-name-part></tp:taxon-name>). Genera of sedges and grasses include <italic><tp:taxon-name><tp:taxon-name-part taxon-name-part-type="genus" reg="Carex">Carex</tp:taxon-name-part></tp:taxon-name></italic> L., <italic><tp:taxon-name><tp:taxon-name-part taxon-name-part-type="genus" reg="Cyperus">Cyperus</tp:taxon-name-part></tp:taxon-name></italic> L., <italic><tp:taxon-name><tp:taxon-name-part taxon-name-part-type="genus" reg="Machaerina">Machaerina</tp:taxon-name-part></tp:taxon-name></italic> Vahl (<tp:taxon-name><tp:taxon-name-part taxon-name-part-type="family">Cyperaceae</tp:taxon-name-part></tp:taxon-name>); <italic><tp:taxon-name><tp:taxon-name-part taxon-name-part-type="genus" reg="Eragrostis">Eragrostis</tp:taxon-name-part></tp:taxon-name></italic> Wolf, <italic><tp:taxon-name><tp:taxon-name-part taxon-name-part-type="genus" reg="Panicum">Panicum</tp:taxon-name-part></tp:taxon-name></italic> L. (<tp:taxon-name><tp:taxon-name-part taxon-name-part-type="family">Poaceae</tp:taxon-name-part></tp:taxon-name>); herbs and shrubs include <italic><tp:taxon-name><tp:taxon-name-part taxon-name-part-type="genus" reg="Bidens">Bidens</tp:taxon-name-part></tp:taxon-name></italic> L. (<tp:taxon-name><tp:taxon-name-part taxon-name-part-type="family">Asteraceae</tp:taxon-name-part></tp:taxon-name>); <italic><tp:taxon-name><tp:taxon-name-part taxon-name-part-type="genus" reg="Vaccinium">Vaccinium</tp:taxon-name-part></tp:taxon-name></italic> L. (<tp:taxon-name><tp:taxon-name-part taxon-name-part-type="family">Ericaceae</tp:taxon-name-part></tp:taxon-name>); <italic><tp:taxon-name><tp:taxon-name-part taxon-name-part-type="genus" reg="Cyrtandra">Cyrtandra</tp:taxon-name-part></tp:taxon-name></italic> J.R.Forst. &amp; G.Forst. (<tp:taxon-name><tp:taxon-name-part taxon-name-part-type="family">Gesneriaceae</tp:taxon-name-part></tp:taxon-name>); and the woody climber <italic><tp:taxon-name><tp:taxon-name-part taxon-name-part-type="genus" reg="Freycinetia">Freycinetia</tp:taxon-name-part></tp:taxon-name></italic> Gaudich. (<tp:taxon-name><tp:taxon-name-part taxon-name-part-type="family">Pandanaceae</tp:taxon-name-part></tp:taxon-name>). Genera of ferns include <italic><tp:taxon-name><tp:taxon-name-part taxon-name-part-type="genus" reg="Asplenium">Asplenium</tp:taxon-name-part></tp:taxon-name></italic> L., <italic><tp:taxon-name><tp:taxon-name-part taxon-name-part-type="genus" reg="Hymenasplenium">Hymenasplenium</tp:taxon-name-part></tp:taxon-name></italic> Hayata (<tp:taxon-name><tp:taxon-name-part taxon-name-part-type="family">Aspleniaceae</tp:taxon-name-part></tp:taxon-name>); <italic><tp:taxon-name><tp:taxon-name-part taxon-name-part-type="genus" reg="Deparia">Deparia</tp:taxon-name-part></tp:taxon-name></italic> Hook. &amp; Grev., <italic><tp:taxon-name><tp:taxon-name-part taxon-name-part-type="genus" reg="Diplazium">Diplazium</tp:taxon-name-part></tp:taxon-name></italic> Sw. (<tp:taxon-name><tp:taxon-name-part taxon-name-part-type="family">Athyriaceae</tp:taxon-name-part></tp:taxon-name>); <italic><tp:taxon-name><tp:taxon-name-part taxon-name-part-type="genus" reg="Sadleria">Sadleria</tp:taxon-name-part></tp:taxon-name></italic> Kaulf. (<tp:taxon-name><tp:taxon-name-part taxon-name-part-type="family">Blechnaceae</tp:taxon-name-part></tp:taxon-name>); <italic><tp:taxon-name><tp:taxon-name-part taxon-name-part-type="genus" reg="Cibotium">Cibotium</tp:taxon-name-part></tp:taxon-name></italic> Kaulf. (<tp:taxon-name><tp:taxon-name-part taxon-name-part-type="family">Cibotiaceae</tp:taxon-name-part></tp:taxon-name>); <italic><tp:taxon-name><tp:taxon-name-part taxon-name-part-type="genus" reg="Microlepia">Microlepia</tp:taxon-name-part></tp:taxon-name></italic> C.Presl (<tp:taxon-name><tp:taxon-name-part taxon-name-part-type="family">Dennstaedtiaceae</tp:taxon-name-part></tp:taxon-name>); <italic><tp:taxon-name><tp:taxon-name-part taxon-name-part-type="genus" reg="Ctenitis">Ctenitis</tp:taxon-name-part></tp:taxon-name></italic> (C.Chr.) C.Chr. (<tp:taxon-name><tp:taxon-name-part taxon-name-part-type="family">Dryopteridaceae</tp:taxon-name-part></tp:taxon-name>); <italic><tp:taxon-name><tp:taxon-name-part taxon-name-part-type="genus" reg="Hoiokula">Hoiokula</tp:taxon-name-part></tp:taxon-name></italic> S.E.Fawc. &amp; A.R.Sm. and <italic><tp:taxon-name><tp:taxon-name-part taxon-name-part-type="genus" reg="Menisciopsis">Menisciopsis</tp:taxon-name-part></tp:taxon-name></italic> (Holttum) S.E.Fawc. &amp; A.R.Sm. (<tp:taxon-name><tp:taxon-name-part taxon-name-part-type="family">Thelypteridaceae</tp:taxon-name-part></tp:taxon-name>).</p><fig id="F2" position="float" orientation="portrait"><object-id xmlns:xlink="http://www.w3.org/1999/xlink" content-type="doi" xlink:type="simple">10.3897/phytokeys.250.128963.figure2</object-id><object-id xmlns:xlink="http://www.w3.org/1999/xlink" content-type="arpha" xlink:type="simple">6D125B35-2BB6-502E-9E74-79B812FE81FD</object-id><label>Figure 2.</label><caption><p><italic><tp:taxon-name><tp:taxon-name-part taxon-name-part-type="genus" reg="Melicope">Melicope</tp:taxon-name-part><tp:taxon-name-part taxon-name-part-type="species" reg="iolensis">iolensis</tp:taxon-name-part></tp:taxon-name></italic> K.R.Wood, Lorence &amp; W.L.Wagner <bold>A</bold> fruiting branch <bold>B</bold> abaxial leaf surface on branch in A showing pubescence <bold>C</bold> abaxial surface of large leaf showing marginal and secondary venation <bold>D</bold> abaxial surface of large leaf in C showing scattered minute pubescence <bold>E</bold> portion of infructescence with connate capsules (Megacarpa) showing irregular streaking <bold>A–E</bold> from photos of holotype, <italic>Wood, Heintzman &amp; Deans 19143</italic> (PTBG, US) (Illustration by Alice Tangerini).</p></caption><graphic xmlns:xlink="http://www.w3.org/1999/xlink" xlink:href="phytokeys-250-237_article-128963__-g002.jpg" position="float" orientation="portrait" xlink:type="simple" id="oo_1211196.jpg"><uri content-type="original_file" xlink:type="simple">https://binary.pensoft.net/fig/1211196</uri></graphic></fig><fig id="F3" position="float" orientation="portrait"><object-id xmlns:xlink="http://www.w3.org/1999/xlink" content-type="doi" xlink:type="simple">10.3897/phytokeys.250.128963.figure3</object-id><object-id xmlns:xlink="http://www.w3.org/1999/xlink" content-type="arpha" xlink:type="simple">EC1A841D-512C-5522-8C90-ECAE0FBBAC87</object-id><label>Figure 3.</label><caption><p><italic><tp:taxon-name><tp:taxon-name-part taxon-name-part-type="genus" reg="Melicope">Melicope</tp:taxon-name-part><tp:taxon-name-part taxon-name-part-type="species" reg="iolensis">iolensis</tp:taxon-name-part></tp:taxon-name></italic> K.R.Wood, Lorence &amp; W.L.Wagner <bold>A</bold> staminate flower and bud <bold>B</bold> staminate flower, lateral view with petal cut away to show antisepalous and antipetalous stamens and two minute sepals <bold>C</bold> pistillate flower, lateral view with two petals folded down to show staminodes and pistil and one minute sepal <bold>D</bold> dehisced fruit, showing seeds <bold>A, B</bold> 20 Oct 2021, from photos of <italic>Wood, Heintzman &amp; Deans 18830</italic> (PTBG) <bold>C</bold> 10 Aug 2023, from photos of <italic>Wood, Heintzman &amp; Deans 19369</italic> (PTBG) <bold>D</bold> from holotype, 8 Sep 2023, <italic>Wood, Heintzman &amp; Deans 19143</italic> (PTBG, US) (Illustration by Alice Tangerini).</p></caption><graphic xmlns:xlink="http://www.w3.org/1999/xlink" xlink:href="phytokeys-250-237_article-128963__-g003.jpg" position="float" orientation="portrait" xlink:type="simple" id="oo_1211197.jpg"><uri content-type="original_file" xlink:type="simple">https://binary.pensoft.net/fig/1211197</uri></graphic></fig><fig id="F4" position="float" orientation="portrait"><object-id xmlns:xlink="http://www.w3.org/1999/xlink" content-type="doi" xlink:type="simple">10.3897/phytokeys.250.128963.figure4</object-id><object-id xmlns:xlink="http://www.w3.org/1999/xlink" content-type="arpha" xlink:type="simple">1996F301-C8B2-572D-9B6F-1B000DFF3225</object-id><label>Figure 4.</label><caption><p><italic><tp:taxon-name><tp:taxon-name-part taxon-name-part-type="genus" reg="Melicope">Melicope</tp:taxon-name-part><tp:taxon-name-part taxon-name-part-type="species" reg="iolensis">iolensis</tp:taxon-name-part></tp:taxon-name></italic> K.R.Wood, Lorence &amp; W.L.Wagner <bold>A</bold> habit of young tree <bold>B</bold> fruiting branch with axillary and fasciculate cymes <bold>C</bold> habitat, looking down into hanging valleys below Kawaikini summit. All photos by K.R. Wood. <bold>A</bold> 29 Dec 2022, <italic>Wood &amp; Perlman 19245</italic> (PTBG) <bold>B</bold> from holotype, 8 Sep 2022, <italic>Wood, Heintzman &amp; Deans 19143</italic> (PTBG, US) <bold>C</bold> 28 Jan 2022.</p></caption><graphic xmlns:xlink="http://www.w3.org/1999/xlink" xlink:href="phytokeys-250-237_article-128963__-g004.jpg" position="float" orientation="portrait" xlink:type="simple" id="oo_1211198.jpg"><uri content-type="original_file" xlink:type="simple">https://binary.pensoft.net/fig/1211198</uri></graphic></fig><fig id="F5" position="float" orientation="portrait"><object-id xmlns:xlink="http://www.w3.org/1999/xlink" content-type="doi" xlink:type="simple">10.3897/phytokeys.250.128963.figure5</object-id><object-id xmlns:xlink="http://www.w3.org/1999/xlink" content-type="arpha" xlink:type="simple">6F49B60B-36AC-5280-95A5-6474D488782B</object-id><label>Figure 5.</label><caption><p><italic><tp:taxon-name><tp:taxon-name-part taxon-name-part-type="genus" reg="Melicope">Melicope</tp:taxon-name-part><tp:taxon-name-part taxon-name-part-type="species" reg="iolensis">iolensis</tp:taxon-name-part></tp:taxon-name></italic> K.R.Wood, Lorence &amp; W.L.Wagner <bold>A</bold> infructescence with connate capsules (Megacarpa) showing green and purple streaking <bold>B</bold> staminate flower and buds <bold>C</bold> abaxial leaf surface showing close-up of pubescence. All photos by K.R. Wood. <bold>A, C</bold> from holotype, 8 Sep 2022, <italic>Wood, Heintzman &amp; Deans 19143</italic> (PTBG, US) <bold>B</bold> 20 Oct 2021, <italic>Wood, Heintzman &amp; Deans 18830</italic> (PTBG).</p></caption><graphic xmlns:xlink="http://www.w3.org/1999/xlink" xlink:href="phytokeys-250-237_article-128963__-g005.jpg" position="float" orientation="portrait" xlink:type="simple" id="oo_1211199.jpg"><uri content-type="original_file" xlink:type="simple">https://binary.pensoft.net/fig/1211199</uri></graphic></fig><table-wrap id="T1" position="float" orientation="portrait"><label>Table 1.</label><caption><p>Comparison of morphological characters of all eight Kaua‘i <italic><tp:taxon-name><tp:taxon-name-part taxon-name-part-type="genus" reg="Melicope">Melicope</tp:taxon-name-part></tp:taxon-name></italic> species with carpels connate at base, capsules 4-lobed, and leaves opposite (i.e., Megacarpa).</p></caption><table id="TID0E3LAG" rules="all"><tbody><tr><th rowspan="1" colspan="1">Character</th><th rowspan="1" colspan="1">
                    <italic>
                      <tp:taxon-name><tp:taxon-name-part taxon-name-part-type="genus" reg="Melicope">M.</tp:taxon-name-part><tp:taxon-name-part taxon-name-part-type="species" reg="iolensis">iolensis</tp:taxon-name-part></tp:taxon-name>
                    </italic>
                  </th><th rowspan="1" colspan="1">
                    <italic>
                      <tp:taxon-name><tp:taxon-name-part taxon-name-part-type="genus" reg="Melicope">M.</tp:taxon-name-part><tp:taxon-name-part taxon-name-part-type="species" reg="cruciata">cruciata</tp:taxon-name-part></tp:taxon-name>
                    </italic>
                  </th><th rowspan="1" colspan="1">
                    <italic>
                      <tp:taxon-name><tp:taxon-name-part taxon-name-part-type="genus" reg="Melicope">M.</tp:taxon-name-part><tp:taxon-name-part taxon-name-part-type="species" reg="feddei">feddei</tp:taxon-name-part></tp:taxon-name>
                    </italic>
                  </th><th rowspan="1" colspan="1">
                    <italic>
                      <tp:taxon-name><tp:taxon-name-part taxon-name-part-type="genus" reg="Melicope">M.</tp:taxon-name-part><tp:taxon-name-part taxon-name-part-type="species" reg="kavaiensis">kavaiensis</tp:taxon-name-part></tp:taxon-name>
                    </italic>
                  </th><th rowspan="1" colspan="1">
                    <italic>
                      <tp:taxon-name><tp:taxon-name-part taxon-name-part-type="genus" reg="Melicope">M.</tp:taxon-name-part><tp:taxon-name-part taxon-name-part-type="species" reg="macropus">macropus</tp:taxon-name-part></tp:taxon-name>
                    </italic>
                  </th><th rowspan="1" colspan="1">
                    <italic>
                      <tp:taxon-name><tp:taxon-name-part taxon-name-part-type="genus" reg="Melicope">M.</tp:taxon-name-part><tp:taxon-name-part taxon-name-part-type="species" reg="nealae">nealae</tp:taxon-name-part></tp:taxon-name>
                    </italic>
                  </th><th rowspan="1" colspan="1">
                    <italic>
                      <tp:taxon-name><tp:taxon-name-part taxon-name-part-type="genus" reg="Melicope">M.</tp:taxon-name-part><tp:taxon-name-part taxon-name-part-type="species" reg="puberula">puberula</tp:taxon-name-part></tp:taxon-name>
                    </italic>
                  </th><th rowspan="1" colspan="1">
                    <italic>
                      <tp:taxon-name><tp:taxon-name-part taxon-name-part-type="genus" reg="Melicope">M.</tp:taxon-name-part><tp:taxon-name-part taxon-name-part-type="species" reg="wawraeana">wawraeana</tp:taxon-name-part></tp:taxon-name>
                    </italic>
                  </th></tr><tr><td rowspan="1" colspan="1">Habit</td><td rowspan="1" colspan="1">Tree</td><td rowspan="1" colspan="1">Tree</td><td rowspan="1" colspan="1">Shrub</td><td rowspan="1" colspan="1">Shrub</td><td rowspan="1" colspan="1">Shrub</td><td rowspan="1" colspan="1">Shrub</td><td rowspan="1" colspan="1">Tree</td><td rowspan="1" colspan="1">Tree</td></tr><tr><td rowspan="1" colspan="1">Leaf length (cm)</td><td rowspan="1" colspan="1">(8–)14–25(–33)</td><td rowspan="1" colspan="1">8–17</td><td rowspan="1" colspan="1">2–8(–14)</td><td rowspan="1" colspan="1">5.5–18</td><td rowspan="1" colspan="1">10–15</td><td rowspan="1" colspan="1">3–18</td><td rowspan="1" colspan="1">6–17</td><td rowspan="1" colspan="1">4–20(–30)</td></tr><tr><td rowspan="1" colspan="1">Abaxial leaf pubescence</td><td rowspan="1" colspan="1">Glabrate to pilose–pubescent</td><td rowspan="1" colspan="1">Sparsely pilose</td><td rowspan="1" colspan="1">Glabrous</td><td rowspan="1" colspan="1">Sparsely pilose</td><td rowspan="1" colspan="1">Glabrate</td><td rowspan="1" colspan="1">Pilose–pubescent</td><td rowspan="1" colspan="1">Sparsely pilose</td><td rowspan="1" colspan="1">Glabrous</td></tr><tr><td rowspan="1" colspan="1">Petiole length (mm)</td><td rowspan="1" colspan="1">(20–)30–70</td><td rowspan="1" colspan="1">10–35</td><td rowspan="1" colspan="1">5–25</td><td rowspan="1" colspan="1">10–40</td><td rowspan="1" colspan="1">12–20</td><td rowspan="1" colspan="1">10–30</td><td rowspan="1" colspan="1">20–30</td><td rowspan="1" colspan="1">10–50</td></tr><tr><td rowspan="1" colspan="1">Inflorescence</td><td rowspan="1" colspan="1">Ramiflorous and axillary</td><td rowspan="1" colspan="1">Axillary</td><td rowspan="1" colspan="1">Axillary</td><td rowspan="1" colspan="1">Axillary</td><td rowspan="1" colspan="1">Axillary</td><td rowspan="1" colspan="1">Axillary</td><td rowspan="1" colspan="1">Axillary</td><td rowspan="1" colspan="1">Axillary</td></tr><tr><td rowspan="1" colspan="1"># of flowers</td><td rowspan="1" colspan="1">9–18</td><td rowspan="1" colspan="1">3–6(–12)</td><td rowspan="1" colspan="1">1–5(–15)</td><td rowspan="1" colspan="1">(1–)3–9(–11)</td><td rowspan="1" colspan="1">1–3</td><td rowspan="1" colspan="1">1–5</td><td rowspan="1" colspan="1">3–9(–15)</td><td rowspan="1" colspan="1">5–15(–21)</td></tr><tr><td rowspan="1" colspan="1">♂ Sepal length (mm)</td><td rowspan="1" colspan="1">0.3–0.5</td><td rowspan="1" colspan="1">3–3.5</td><td rowspan="1" colspan="1">2–2.5</td><td rowspan="1" colspan="1">3.5–5.5</td><td rowspan="1" colspan="1">Unknown</td><td rowspan="1" colspan="1">2.5</td><td rowspan="1" colspan="1">3–3.5</td><td rowspan="1" colspan="1">3.5</td></tr><tr><td rowspan="1" colspan="1">♀ Sepal length (mm)</td><td rowspan="1" colspan="1">1.0</td><td rowspan="1" colspan="1">3.5–5</td><td rowspan="1" colspan="1">2–2.5</td><td rowspan="1" colspan="1">2–4</td><td rowspan="1" colspan="1">1.5</td><td rowspan="1" colspan="1">2.5</td><td rowspan="1" colspan="1">2–4.5</td><td rowspan="1" colspan="1">3.0</td></tr><tr><td rowspan="1" colspan="1">♀ Sepal indumentum</td><td rowspan="1" colspan="1">Glabrous</td><td rowspan="1" colspan="1">Puberulent</td><td rowspan="1" colspan="1">Glabrous to sparsely puberulent</td><td rowspan="1" colspan="1">Glabrate to sparsely puberulent</td><td rowspan="1" colspan="1">Minutely puberulent</td><td rowspan="1" colspan="1">Puberulent</td><td rowspan="1" colspan="1">Puberulent</td><td rowspan="1" colspan="1">Puberulent</td></tr><tr><td rowspan="1" colspan="1">Capsule width (mm)</td><td rowspan="1" colspan="1">10–14</td><td rowspan="1" colspan="1">24–34</td><td rowspan="1" colspan="1">16–25(–30)</td><td rowspan="1" colspan="1">(13–)18–40</td><td rowspan="1" colspan="1">25–35</td><td rowspan="1" colspan="1">20–27</td><td rowspan="1" colspan="1">14–20</td><td rowspan="1" colspan="1">11–20</td></tr><tr><td rowspan="1" colspan="1">Carpel length (mm)</td><td rowspan="1" colspan="1">4–6</td><td rowspan="1" colspan="1">12–17</td><td rowspan="1" colspan="1">7–12(–14)</td><td rowspan="1" colspan="1">8–20</td><td rowspan="1" colspan="1">12–18</td><td rowspan="1" colspan="1">10–12</td><td rowspan="1" colspan="1">7–10</td><td rowspan="1" colspan="1">6–7</td></tr><tr><td rowspan="1" colspan="1">Carpel % connate</td><td rowspan="1" colspan="1">1/6–1/5</td><td rowspan="1" colspan="1">1/4</td><td rowspan="1" colspan="1">1/6–1/4</td><td rowspan="1" colspan="1">1/5–1/2</td><td rowspan="1" colspan="1">1/6</td><td rowspan="1" colspan="1">1/2–3/4</td><td rowspan="1" colspan="1">1/2</td><td rowspan="1" colspan="1">(1/3–)1/2</td></tr><tr><td rowspan="1" colspan="1">Capsule color</td><td rowspan="1" colspan="1">Green w/ purple streaking</td><td rowspan="1" colspan="1">Green</td><td rowspan="1" colspan="1">Reddish green</td><td rowspan="1" colspan="1">Green</td><td rowspan="1" colspan="1">Green</td><td rowspan="1" colspan="1">Green</td><td rowspan="1" colspan="1">Dark red</td><td rowspan="1" colspan="1">Dark green</td></tr><tr><td rowspan="1" colspan="1">Pubescence on exocarp</td><td rowspan="1" colspan="1">Glabrous</td><td rowspan="1" colspan="1">Glabrous</td><td rowspan="1" colspan="1">Glabrous</td><td rowspan="1" colspan="1">Glabrous</td><td rowspan="1" colspan="1">Sparsely puberulent</td><td rowspan="1" colspan="1">Puberulent</td><td rowspan="1" colspan="1">Puberulent</td><td rowspan="1" colspan="1">Puberulent to glabrous</td></tr><tr><td rowspan="1" colspan="1">Pubescence on endocarp</td><td rowspan="1" colspan="1">Glabrous</td><td rowspan="1" colspan="1">Densely short villous</td><td rowspan="1" colspan="1">Glabrous</td><td rowspan="1" colspan="1">Glabrous</td><td rowspan="1" colspan="1">Glabrous</td><td rowspan="1" colspan="1">Glabrous</td><td rowspan="1" colspan="1">Short villous</td><td rowspan="1" colspan="1">Sparsely puberulent to glabrous</td></tr><tr><td rowspan="1" colspan="1">Seed length (mm)</td><td rowspan="1" colspan="1">3–3.5</td><td rowspan="1" colspan="1">7.5</td><td rowspan="1" colspan="1">4–8</td><td rowspan="1" colspan="1">6–10</td><td rowspan="1" colspan="1">5–6</td><td rowspan="1" colspan="1">5–8</td><td rowspan="1" colspan="1">5–6</td><td rowspan="1" colspan="1">5–8</td></tr></tbody></table></table-wrap></tp:treatment-sec><tp:treatment-sec><!--Section generated to contain objects referenced in tp:taxon-treatment.--><fig id="F1" position="float" orientation="portrait"><object-id xmlns:xlink="http://www.w3.org/1999/xlink" content-type="doi" xlink:type="simple">10.3897/phytokeys.250.128963.figure1</object-id><object-id xmlns:xlink="http://www.w3.org/1999/xlink" content-type="arpha" xlink:type="simple">CCAEDE39-AB1A-5BFB-8AFB-D61D17D854AF</object-id><label>Figure 1.</label><caption><p>Distribution map (Kaua‘i, Hawaiian Islands) with red dot indicating single known location of <italic><tp:taxon-name><tp:taxon-name-part taxon-name-part-type="genus" reg="Melicope">Melicope</tp:taxon-name-part><tp:taxon-name-part taxon-name-part-type="species" reg="iolensis">iolensis</tp:taxon-name-part></tp:taxon-name></italic> K.R.Wood, Lorence &amp; W.L.Wagner in ‘Iole Valley.</p></caption><graphic xmlns:xlink="http://www.w3.org/1999/xlink" xlink:href="phytokeys-250-237_article-128963__-g001.jpg" position="float" orientation="portrait" xlink:type="simple" id="oo_1211195.jpg"><uri content-type="original_file" xlink:type="simple">https://binary.pensoft.net/fig/1211195</uri></graphic></fig></tp:treatment-sec><ref-list><ref id="B10"><mixed-citation xmlns:xlink="http://www.w3.org/1999/xlink" xlink:type="simple"><person-group><name name-style="western"><surname>Lorence</surname><given-names>DL</given-names></name><name name-style="western"><surname>Wagner</surname><given-names>WL</given-names></name></person-group> (<year>2020</year>) Flora of the Marquesas Islands. Volume 2: Dicots. National Tropical Botanical Garden, Kalaheo, Hawai'i.</mixed-citation></ref><ref id="B13"><mixed-citation xmlns:xlink="http://www.w3.org/1999/xlink" xlink:type="simple"><person-group><name name-style="western"><surname>Pukui</surname><given-names>MK</given-names></name><name name-style="western"><surname>Elbert</surname><given-names>SH</given-names></name><name name-style="western"><surname>Mookini</surname><given-names>ET</given-names></name></person-group> (<year>1974</year>) Place Names of Hawai‘i. University of Hawai‘i Press, Honolulu.</mixed-citation></ref><ref id="B11"><mixed-citation xmlns:xlink="http://www.w3.org/1999/xlink" xlink:type="simple"><person-group><name name-style="western"><surname>Paetzold</surname><given-names>C</given-names></name><name name-style="western"><surname>Wood</surname><given-names>KR</given-names></name><name name-style="western"><surname>Eaton</surname><given-names>DAR</given-names></name><name name-style="western"><surname>Wagner</surname><given-names>WL</given-names></name><name name-style="western"><surname>Appelhans</surname><given-names>MS</given-names></name></person-group> (<year>2019</year>) Phylogeny of Hawaiian <italic><tp:taxon-name><tp:taxon-name-part taxon-name-part-type="genus">Melicope</tp:taxon-name-part></tp:taxon-name></italic> (<tp:taxon-name><tp:taxon-name-part taxon-name-part-type="family">Rutaceae</tp:taxon-name-part></tp:taxon-name>): RAD-Seq resolves species relationships and reveals ancient introgression. Frontiers in Plant Science 10: 1074. <ext-link xlink:href="10.3389/fpls.2019.01074" ext-link-type="doi" xlink:type="simple">https://doi.org/10.3389/fpls.2019.01074</ext-link></mixed-citation></ref><ref id="B18"><mixed-citation xmlns:xlink="http://www.w3.org/1999/xlink" xlink:type="simple"><person-group><name name-style="western"><surname>Wood</surname><given-names>KR</given-names></name><name name-style="western"><surname>Walsh</surname><given-names>SK</given-names></name></person-group> (<year>2022</year>) <article-title>Notes on the Hawaiian Flora: Kaua‘i rediscoveries and range extensions.</article-title><source>Bishop Museum Occasional Papers</source><volume>142</volume>: <fpage>27</fpage>–<lpage>34</lpage>. <ext-link xlink:href="http://hbs.bishopmuseum.org/pubs-online/pdf/op142p27-34.pdf" ext-link-type="uri" xlink:type="simple">http://hbs.bishopmuseum.org/pubs-online/pdf/op142p27-34.pdf</ext-link></mixed-citation></ref><ref id="B15"><mixed-citation xmlns:xlink="http://www.w3.org/1999/xlink" xlink:type="simple"><person-group><name name-style="western"><surname>Wagner</surname><given-names>WL</given-names></name><name name-style="western"><surname>Herbst</surname><given-names>DR</given-names></name><name name-style="western"><surname>Sohmer</surname><given-names>SH</given-names></name></person-group> (<year>1990</year>) Manual of the flowering plants of Hawai‘i [in 2 volumes]. Bishop Museum Special Publication 83, University of Hawai‘i Press and Bishop Museum Press, Honolulu.</mixed-citation></ref><ref id="B16"><mixed-citation xmlns:xlink="http://www.w3.org/1999/xlink" xlink:type="simple"><person-group><name name-style="western"><surname>Wagner</surname><given-names>WL</given-names></name><name name-style="western"><surname>Herbst</surname><given-names>DR</given-names></name><name name-style="western"><surname>Sohmer</surname><given-names>SH</given-names></name></person-group> (<year>1999</year>) Manual of the flowering plants of Hawai‘i, revised edition with supplement by Wagner WL and Herbst DR. University of Hawai‘i Press, Honolulu, 1855–1918. [Bishop Museum Special Publication 97]</mixed-citation></ref></ref-list></tp:taxon-treatment>
